# Supplementary material for: A Fluctuation Equation of State for Prediction of High-Pressure Densities of Ionic Liquids
Source: Sci Rep. 2017 Jul 17;7:5563. doi: 10.1038/s41598-017-06225-9 (PMC5514048; doi:10.1038/s41598-017-06225-9)
Supplement: Supplementary file 2 — Supporting Information [file 41598_2017_6225_MOESM2_ESM.xlsm]

## Sheet: calc
Input data			Mol. Mass
Density
P/T
0.101325
Isothermal compressibility
P/T
0.101325
Result
P/T
